# Supplementary material for: Integrated network pharmacology and transcriptomics to explore the mechanism of compound Dihuang granule (CDG) protects dopaminergic neurons by regulating the Nrf2/HMOX1 pathway in the 6-OHDA/MPP+-induced model of Parkinson’s disease
Source: Chin Med. 2024 Dec 18;19:170. doi: 10.1186/s13020-024-01040-7 (PMC11654441; doi:10.1186/s13020-024-01040-7)
Supplement: Supplementary file 2 — Supplementary Material 2. [file 13020_2024_1040_MOESM2_ESM.txt]

10-.Beta.-D-Glucopyranosyl-1,8-Dihydroxy-3-(Hydroxymethyl)-9(10H)-Anthracenone-, 10(S)-
1,2,5,6-Tetrahydrotanshinone
1,2-Dihydro-Quinone Salvia
1,2-Dt-Quinone
1-(3,4-Dihydroxyphenyl)-2-Hydroxyethanone
1,5-Dihydroxy-3-Methylanthraquinone
1H-Cycloprop(E)Azulen-7-Ol, Decahydro-1,1,7-Trimethyl-4-Methylene-, (1Ar-(1Aalpha,4Aalpha,7Beta,7Abeta,7Balpha))-
1-Hydroxytaxinine A
1-Ketoisocryptotanshinone
1-Methyl-8,9-Dihydro-7H-Naphtho[5,6-G]Benzofuran-6,10,11-Trione
(1R,2R,4S)-2,4-Diisopropenyl-1-Methyl-1-Vinylcyclohexane
(1R,4R,5S)-1-Isopropyl-4-Methyl-4-Bicyclo[3.1.0]Hexanol
2-(4-Hydroxy-3-Methoxyphenyl)-5-(3-Hydroxypropyl)-7-Methoxy-3-Benzofurancarboxaldehyde
2-Isopropyl-8-Methylphenanthrene-3,4-Dione
(2R)-3-(3,4-Dihydroxyphenyl)-2-[(Z)-3-(3,4-Dihydroxyphenyl)Acryloyl]Oxy-Propionic Acid
(2S)-2-Amino-3-[(2R)-2-Amino-3-Hydroxy-3-Oxopropyl]Disulfanylpropanoic Acid
(2S)-3-(3,4-Dihydroxyphenyl)-2-Hydroxypropanoic Acid
(2S,3S)-2-(3,4-Dihydroxyphenyl)-7-Hydroxy-4-[(E)-3-Hydroxy-3-Oxoprop-1-Enyl]-2,3-Dihydrobenzofuran-3-Carboxylic Acid
3,4-Dihydroxybenzoicacid
3Α-Hydroxytanshinoneⅱa
3Α-Hydroxytanshinone Iia
3-Β-Hydroxymethylenetanshiquinone
3-Beta-Hydroxymethyllenetanshiquinone
3Beta-Hydroxytanshinone Iia
3-Epicorosolic,Acid
[(3R)-3,7-Dimethylocta-1,6-Dien-3-Yl] Acetate
(3R)-5-[(1S,4As,8As)-5,5,8A-Trimethyl-2-Methylene-1-Decalinyl]-3-Methylpent-1-En-3-Ol
(4Bs,8As,10S)-10-Hydroxy-2-Isopropyl-4B,8,8-Trimethyl-5,6,7,8A,9,10-Hexahydrophenanthrene-3,4-Dione
4-Methylenemiltirone
4-Methyl Salicylaldehyde
5,6-Dihydroxy-7-Isopropyl-1,1-Dimethyl-2,3-Dihydrophenanthren-4-One
5-Isopropyl-2-Methylbicyclo[3.1.0]Hex-2-Ene
6-Hydroxymethyllumazin
6-O-Syringyl-8-O-Acetyl Shanzhiside Methyl Ester
6-O-Syringyl-8-O-Acetyl Shanzhiside Methyl Ester_Qt
(6S)-6-Hydroxy-1-Methyl-6-Methylol-8,9-Dihydro-7H-Naphtho[8,7-G]Benzofuran-10,11-Quinone
(6S)-6-(Hydroxymethyl)-1,6-Dimethyl-8,9-Dihydro-7H-Naphtho[8,7-G]Benzofuran-10,11-Dione
(6S,7R)-6,7-Dihydroxy-1,6-Dimethyl-8,9-Dihydro-7H-Naphtho[8,7-G]Benzofuran-10,11-Dione
7-Oxoroyleanone2
9-Methyl Lithospermate B
Aethiopinone
Aloeemodin
Aloe-Emodin Dianthrone Diglucoside
Alpha-Amyrin
Alpha-Farnesene
Angelicin
Apigenin
ASI
Aucubin
Baicalin
Β-Cadinol
Beta-Chamigrene
(-)-Beta-Phellandrene
Beta-Sitosterol
(-)-Borneol
C09092
Caffeic Acid
Carnosol
Chlorogenic Acid
Chrysophanol
Cis-Caryophyllene
Cryptanshinone
Cryptotanshinone
Cryptoxanthin
Cyanidol
Cyclotetradecane
Cymol
D(+)3-13,4 Hydroxy Acid
Danchensu
Dan Phenolic Acid D
Dan Phenolic Acid F
Dan Phenolic Acid G
Danshenol A
Danshenol B
Danshenspiroketallactone
Danshenspiroketallactoneii
Danshensu
Danshenxinkun A
Danshenxinkun D
Dan-Shexinkum A
Dan-Shexinkum B
Dan-Shexinkum C
Dan-Shexinkum D
Daphneolone
Daucosterol
Dauricine
D-Camphene
Dehydromiltirone
Dehydromorroniaglycone
Dehydrotanshinone Ii A
Dehydrotremetone
Dehydrouvaol
Deoxyneocryptotanshinone
Different Tanshinone Ⅱ
Digallate
Dihydroisotanshinone I
Dihydrokaranone
Dihydrotanshinlactone
Dihydrotanshinoneⅰ
Dihydrotanshinone I
Dihydrovalepotriate
Diisopro-Penyl Methyl Vinyl Cyclohexane2
Dimetbyl Lithosper-Mate B
Dimethyllithospermate
DTY
(E)-3-[2-(3,4-Dihydroxyphenyl)-7-Hydroxy-Benzofuran-4-Yl]Acrylic Acid
(E)-3-(3-Hydroxy-4,5-Dimethoxy-Phenyl)Acrylic Acid
EIC
(-)-Epicedrol
Epidanshenspiroketallactone
Ethyl Lithospermate
Ferruginol
Ferulic Acid
Formyltanshinone
Four Methyl Dan Phenolic Acid F
Gamma-Sitosterol
Geniposidic Acid
Geranyl Formate
Germacrene B
Germacrene D
GLY
Gulutamine
Henicosane
Henicosyl Formate
Heptacosane
Heriguard
Heteratisine
Hexadecane
H-Met-H
Hydroxy Tan
Hydroxytanshinone
Iso Cryptotanshinone
Isocryptotanshi-None
Isocucurbitacin D
Iso Dan Phenolic Acid C
Isoferulic Acid
Isoimperatorin
Isosalvianolic Acid C
Isotanshinone I
Isotanshinone Ii
Isotenulin
Istidina
Kaempferol
L-
Leucinum
L-Ile
(R)-Linalool
Lithospermate B
Lithospermic Acid
Lithospermic Acid B
Lithospernic Acid
L-Lysin
LPG
L-Serin
Luteolin
Luteolin-7-O-Glucoside
L-Valin
Magnesium Lithospermate B
Methyl (1S,4As,5R,7S,7As)-5,7-Dihydroxy-7-Methyl-1-[(2S,3R,4S,5S,6R)-3,4,5-Trihydroxy-6-(Hydroxymethyl)Oxan-2-Yl]Oxy-4A,5,6,7A-Tetrahydro-1H-Cyclopenta[D]Pyran-4-Carboxylate
Methylenetanshinquinone
Methyl Oleate
Methylrosmarinate
Methyltanshinonate
Methyltanshinonte
Microstegiol
Miltionone Ⅰ
Miltionone I
Miltionone Ii
Miltipolone
Miltirone
Miltirone Ⅱ
Mimengoside A
Mitirone
Monomethyl Lithospermate
Mono-O-Methylwightin
Moslene
Neocrycasin A
Neocryptotanshinone
Neocryptotanshinone Ii
Neo-Przewaquinone A
Neotanshinone B
Neotanshinone C
Neotigogenin
Neryl Acetate
Nortanshinone
Nortrachelogenin
Nsc 122421
Nsc733507
Oktadekan
Oleanolic Acid
Oleanolic Acid Deriv.
Oleic Acid
Oleoyl Danshenxinkun A
Oleoylneocryptotanshinone
O-Methyltaxodine
Oxalicacid
Palmitic Acid
Paramiltioic Acid
Pentacosane
PHA
Physcion
Poriferasterol
Potassium Salvianolate D
Prolinum
Prolithospermic Acid
Protocatechualdehyde
Protocatechuic Acid
Protocatechuic Acid-3-Glucoside
Przewalskin
Przewalskin A
Przewalskin B
Przewalskin C
Przewalskin D
Przewaquinone A
Przewaquinone B
Przewaquinone C
Przewaquinone E
Przewaquinone F
Purple Salvia A Prime, B Prime, Prime Amyl
Quercetin
Reptoside
Rhein
Rosmarinic Acid
Rosmarinicacid Methyl Ester
Rosmarinine
(R)-P-Menth-1-En-4-Ol
Rutin
Sal A
Salb
Salonitenolide
Salvia Acid B
Salvia Acid Methyl Ester
Salvia Alcohol Ⅰ
Salviacoccin
Salvia Diol A
Salvia Diol B
Salvia Diol C
Salvia Lactone
Salvia New One
Salvia New One Ⅳ
Salvianic Acid C
Salvianolic Acid A
Salvianolic Acid B
Salvianolic Acid C
Salvianolic Acid D
Salvianolic Acid E
Salvianolic Acid G
Salvianolic Acid J
Salvianolic Acid N
Salvia Phenol Potassium
Salvia Potassium
Salvia Propionic Acid
Salvia Quinone Methine
Salvigenin
Salvilenone
Salvilenone Ⅰ
Salvinone
Salviol
Salviolone
Salvipisone
Samaderin A
Saprothoquinone
Satol
Sclareol
Sennidine A
Sennidine B.
Sennoside
Sennoside A
Shanzhiside Methyl Ester_Qt
Spbio_002209
Spirostan-3-Ol, (3Beta,5Alpha,25S)-
Stearic Acid
Stenol
Succinic Acid
Sugiol
Tan Ⅴ
Tannin
Tanshilactone
Tanshinaldehyde
Tanshinaldehyde Ii
Tanshindiol A
Tanshindiol B
Tanshinol A
Tanshinol B
Tanshinone Ⅵ
Tanshinone I
Tanshinone Iia
Tanshinone Vi
Tanshiquinone A
Tanshiquinone B
Tanshiquinone C
Taraxanthin
Threonin
Tigogenin
TMH
Tnp00297
Trans-4-Hydroxycyclohexanc-1-Carboxylic Acid
Trans-4-Hydroxycyclohexane-1-Carboxylic Acid
Ursolic Acid
Ursolic Protocatechualdehyde
Urushiol Iii
Uvaol
Vitamin E
(Z)-3-[2-[(E)-2-(3,4-Dihydroxyphenyl)Vinyl]-3,4-Dihydroxy-Phenyl]Acrylic Acid
Z-8-Hexadecen-1-Ol Acetate
Δ-Cadinol
2-(4-Hydroxyphenyl)Ethyl Hexacosanoate
(2S,3R,4R,5S,6R)-2-[[(1S,4As,5R,7Ar)-4A,5-Dihydroxy-7-Methylol-5,7A-Dihydro-1H-Cyclopenta[C]Pyran-1-Yl]Oxy]-6-Methylol-Tetrahydropyran-3,4,5-Triol
(2S,3R,4S,5S,6R)-2-[(1R,2R)-2-Hydroxy-2-[(E,3S)-3-Hydroxybut-1-Enyl]-1,3,3-Trimethylcyclohexoxy]-6-(Hydroxymethyl)Tetrahydropyran-3,4,5-Triol
(3As,4R,6As)-4-Hydroxy-6,6A-Dimethylol-3A,4-Dihydro-3H-Cyclopenta[D]Furan-2-One
(3R)-2,6,6-Trimethyl-3-[(2R,3R,4S,5S,6R)-3,4,5-Trihydroxy-6-(Hydroxymethyl)Oxan-2-Yl]Oxycyclohexene-1-Carboxylic Acid
6-O-P-Coumaroylajugol
6-O-P-Hydroxybenzoylajugol
6-O-Vanilloylajugol
8-Epi-Loganic Acid
Acetylcatalpol
Acteoside
Aeginetic Acid
Ajugol
Ajugoside
Ajugoside_Qt
Arachic Acid
Caffeate
Catalpol
Catapol
Catapol_Qt
Cerebrosid
Cistanoside A
Cistanoside F
Coixenolide
Daturic Acid
Dihydro-Beta-Ionone
Dihydrocatalpol
Docosanoate
Echinacoside
Eleutheroside A
Forsythiaside
Geniposide
Geniposide_Qt
Glutinoside
HMF
Jiofuran
Jioglutin A
Jioglutin C
Jioglutin D
Jioglutin E
Jioglutolide
Jioglutoside A
Jioglutoside B_Qt
Jionoside A
Jionoside B
Lauric Acid
Leonuride
Mboa
Melittoside
Melittoside_Qt
Methyl (1S,4As,7As)-7-Methylene-1-[(2S,3R,4S,5S,6R)-3,4,5-Trihydroxy-6-[[(2R,3R,4R,5S,6R)-3,4,5-Trihydroxy-6-Methyl-Tetrahydropyran-2-Yl]Oxymethyl]Tetrahydropyran-2-Yl]Oxy-4A,5,6,7A-Tetrahydro-1H-Cyclopenta[D]Pyran-4-Carboxylate
Methyl-2,6,10-Trimethyltridecanoate
Methyl (2E,4E)-Hexadeca-2,4-Dienoate
Methyl 9,10-Methylene-Hexadecanoate
Methyl Palmitoleate
MTL
Nonacosane
Omaine
Pca
Pentadecylic Acid
Purpureaside C
Pyroglutamicacid
Raffinose
Rehmaglutin A
Rehmaglutin B
Rehmaglutin D
Rehmaionoside B
Rehmaionoside C
Rehmannioside A
Rehmannioside B
Rehmannioside C
Rehmannioside D
Rehmapicrogenin
Sec-Hydroxyaegineticacid
Sitosterol
Stachyose
Stigmasterol
Sucrose
Sumiki'S Acid
Tannins
Uridine
Zoomaric Acid
10-Methylnonadecane
10-Undecenoicacid
11Alpha,12Alpha-Epoxy-3Beta-23-Dihydroxy-30-Norolean-20-En-28,12Beta-Olide
1,1-Dimethyl-2-(3-Methyl-1,3-Butadiene)-Cyclo-Propane
1,2,3,6-Tetragalloylglucose
1,2,3,6-Tetra-O-Galloylglucose
1,2,3-Tri-O-Galloyl-Beta-D-Glucose
1,2,6-Tri-O-Galloyl-Β-D-Glucose
12-O-2Z,4E-Octadienoyl-4-Dexyphorbol-13-Acetate
1,3,6-Trigalloyl-Β-D-Glucose
13-Methylmyristate
13-Methyl Pentadecanoic Acid
1,4,7-Tridecatriene
1,8-Dimethyl-4-(1-Methylenyl)-Spiro(4,5)-Dec-7-Ene
1-Heptadecanol
1-Methyl-2-[(Z)-6-Pentadecenyl]-4(1H)-Quinolone
1-Monolinolein
1-Nonen-3-Ol
(1R)-()-Nopinone
20-Hexadecanoylingenol
2,2-Dimethylcyclohexanol
2,3-Butanediol
2,3-O-(S)-Hexahydroxydiphenoyl-D-Gluco-Pyranose
24253-30-3
24-Methylenecycloartanol
2-Hexyl-1-Decanol
2 - Methyl - 3 - (2 - Propenyl) - Phenol
Gallic Acid
(3Ar,6S,7Ar)-6-Hydroxy-6-Methyl-3-Methylene-3A,4,7,7A-Tetrahydrobenzofuran-2,5-Dione
3Β,23-Dihydroxy-Oleana-11,13(18)-Dien-28-Oic Acid
3Β-Hydroxy-11-Oxo-Olean-12-En-28-Oic Acid
3Β-Hydroxy-Oleana-11,13(18)-Dien-28-Oic Acid?
3-O-Tetradecanoyl-1-Cyano-2-Methyl-1,2-Propene
(3R,3Ar,6S,7Ar)-6-Hydroxy-3,6-Dimethyl-3A,4,7,7A-Tetrahydro-3H-Benzofuran-2,5-Dione
(3S,3Ar,5S,6S,7Ar)-5,6-Dihydroxy-3,6-Dimethyl-3,3A,4,5,7,7A-Hexahydrobenzofuran-2-One
[(3S,3Ar,6S,7Ar)-6-Hydroxy-6-Methyl-2,5-Dioxo-3A,4,7,7A-Tetrahydro-3H-Benzofuran-3-Yl]Methyl Benzoate
(3S,5R,8R,9R,10S,14S)-3,17-Dihydroxy-4,4,8,10,14-Pentamethyl-2,3,5,6,7,9-Hexahydro-1H-Cyclopenta[A]Phenanthrene-15,16-Dione
4-Chlorobutyric Acid
4-O-Galloyl Quinicacid
4-Terpineol
5-Desgalloylstachyurin
5-(Heptadec-12-Enyl) Resorcinol
5-O-Galloylquinic Acid
(6R,10R)-6,10,14-Trimethylpentadecan-2-One
7-Demethylsuberosin
7-Hydroxycoumarin
8-Nonenoic Acid
9-Methylenefluorene
Acetic Acid
Acetyl Oxide
Albiflorin
Albiflorin_Qt
Albiflorin R1_Qt
Alloisoimperatorin
(-)-Alpha-Cedrene
Α-Guriunene
Alpha-Guttiferin
Alpha-Humulene
Alpha-Phellandrene
Ammidin
Astragalin
Aviprin
Benzoic Acid
Benzoyl Paeoniflorin
Beta-Elemene
Beta-Glucogallin
Beta-Pinene
Betulic Acid
Bicetyl
Bicyclo[3.1.1]Hept-2-Ene-2-Methanol, 6,6-Dimethyl-
Bornyl Acetate
BOX
(+)-Byakangelicin 
Byakangelicol
Camphene
Camphor
Casuarictin
Casuariin
Catechin
(-)-Catechin
(+)-Catechin
Cedrol
Cis-4-Tetradecenoic Acid
Cis-5-Octen-1-Ol
Dahuribirin A
Dahuribirin B
Dahuribirin C
Dahuribirin D
Dahuribirin E
Dahuribirin F
Dahuribirin G
Demethylteuicausine
Dibutylphenol
Dibutyl Phthalate
Dipropyl Phthalate
Dodecanal
(E)-Beta-Farnesene
EEE
Epigallocatechin
Ethyl Acetate
Ethylisobutyrate
Ethyllaurate
Ethylleptol B
Eugeniin
Exaltolide
Exoticin
Gallocatechin
Gallotannin
Galloylpaeoniflorin
Geranyl Propionate
HBS
Hederagenin
Heptadekan
Hexadecanoic Acid
Humulene
Lactiflorin
L-Carvone
LFA
L-Limonen
Loxanol V
(+)-Marmesin
Marmesine
Marmesinin
Methyl Cyclodecane
Methylgallate
Methyl Linolelaidate
Methyl Margarate
Methyl Nonadecanoate
Methyl Octadecadienoate
Methyl Oenanthate
Methyl Palmitate
Methyl Tetradecanoate
Monomethyl-Cis-Hinokiresinol
Myrcene
Myristate
Naphthalene
Neobyakangelico L
Neocapillene
()-N-Methylephedrine
Nodakenin
Nodakenitin
Nonane
Nonyl Cyclopropane
Nonyl Ethyl Ether
Octacosane
Octadec-9-Ene
Octadecanol
Octadecanyl-3-Methoxy-4-Hydorxy Benzeneacrylate
Octanol
O-Thymol
Oxypaeoniflorin
Oxypeucedanin
(+)-Oxypeucedanin
Oxypeucedanin Hydrate
Oxypeucedanin Methanolate
Oxyphyllacinol
Pabulenol
Pachycarin A
Paeonianiin E
Paeonianin A
Paeonianin B
Paeonianin C
Paeonianin D
Paeoniflorgenone
Paeoniflorigenone
Paeoniflorin
Paeoniflorin_Qt
Paeonilactone A
Paeonilactone B
Paeonilactone C
Paeonin
Paeonol
Paeonoside
Pedunculagin
PEL
Pentadecene
Pentagalloylglucose
Peonin
Phellatin
Phellopterin
Phenol
Pisol
Prangenidin
Progallin A
Propyl (2R)-2-Hydroxypropanoate
Pulchinenoside A_Qt
PYG
Pyrethrin I
Pyrethrin Ii
Salicylic Acid
(S)-Carvone
Scopoletol
Scopolin
Sen-Byakangelicol
Sendanone Acetate
Sextone B
Strictinin
Suberosin
Tellimagrandin I
Tetradecane
Trans-Caryophyllene
()-Trans-Myrtanol
TRD
Tridecanoicacid
Umbelliprenin
Undecene
Undecyl Acetate
(Z)-(1S,5R)-Beta-Pinen-10-Yl-Beta-Vicianoside
(Z)-(1S,5R)-Beta-Pinen-10-Yl-Beta-Vicianoside_Qt
(Z)-(1S,5R)-Beta-Pinen-1-Oxy-Beta-Vicianoside
Zinc02040970
Zinc02169908
(?)-10-Epi-Γ-Eudesmol
1,1,7-Trimethy-4-Methylene-1H-Cyclopropazulen-7-Ol
1,2,3,5,6,8A,- Hexahydro- 4,7- Dimethyl- 1-(1- Methylethyl)- ,(1S- Cis)-
1． 2． 4- Methenoazulene,Decahydro- 1,5,5,8A- Tetramethyl-［1S-(1．Alpha． ,2． Alpha． ,3A． Beta． ,4． Alpha． ,8A． Beta． ,9R* )］- ,(+ )-
1,4,7-Cycloundecatriene,1,5,9,9-Tetramethyl-Z,Z,Z
1,8 Cineole
1H- Cyclopropa［A］Naphthalene,1A,2,3,5,6,7,7A,7B- Octahydro- 1,1,7,7A- Tetramethyl-,［1Ar-(1A． Alpha． ,7． Alpha． ,7B． Alpha． )］
1H- Cyclopropa［E］Azulene,1A,2,3,4,4A,5,6,7B- Octahydro- 1,1,4,7- Tetramethyl-,［1Ar-(1A． Alpha． ,4． Alpha． ,4A． Beta． ,7B． Alpha． )］
1-Hydroxyacoronene
(1R,3As,4R,6As)-1,4-Bis(3,4-Dimethoxyphenyl)-1,3,3A,4,6,6A-Hexahydrofuro[4,3-C]Furan
(1R)-Camphor-10-Sulfonic Acid
(1S,4S,4As,6S,8As)-4-Isopropyl-1,6-Dimethyldecahydronaphthalene
(1S,5S)-1-Isopropyl-4-Methylenebicyclo[3.1.0]Hexane
2,5-Dimethoxybenzoquinone
2'-O-Methylisoliquiritigenin
3,11-Eudesmadien-2-One
3,5,8-Trihydroxy-2-(4-Hydroxyphenyl)-7-[(2S,3R,4R,5R,6S)-3,4,5-Trihydroxy-6-Methyl-Tetrahydropyran-2-Yl]Oxy-Chromone
3,7-Dimethyl-1,6-Octadien-3-Ol
3-Cyclohexene-1-Methanol-Α,Α,4-Trimethyl,Acetate
4,11-Eudesmadien
(&#8722
8-Isopentenyl-Kaempferol
9-Epi-(E)-Caryophyllene
Acoramone
Alpha Cadinene
Alpha-Cubebene
Α-Cubebol
Alpha-Gurjunene
()-Alpha-Longipinene
Α-Panasinsene
Aminacrin
Anizol
Aristolene
Aristolone
Asaronic Acid
Asarum Aldehyde
Asatone
Awobanin
Azaron
Azulen
Benzaldehyde
Benzyl Benzoate
Beta-Asarone
Beta-Cubebene
Beta-Gurjunene
Β-Humulene
Bicyclo［2． 2． 1］Heptan- 2- One,1,7,7- Trimethyl-(1S)
Bicyclo［3． 1． 1］Hept- 2- Ene,2,6- Dimethyl- 6-(4- Methyl- 3-Pentenyl)
Bisasarcin
Bisasaricin
Blumenol A
Bomeol
Calacorene
Calamendiol
Calarene
CAM
Carotol
Caryophyllene Epoxid
(-)-Caryophyllene Oxide
Cis-1',2'-Epoxyasarone
Cis, Cis, Cis-7,10,13-Hexadecatrienal
Commelinin
Cyclite
Cycloartenol
Cyclohexane,1- Ethenyl- 1- Methyl- 2,4- Bis(1- Methylethenyl)- ,［1S-(1． Alpha． ,2． Beta． ,4． Beta． )］
Delphin
DEP
Di- Epi- Alpha- Cedrene-
Diepiceorene-1-Oxide
Diethylbenzylamine
D-Sigma-Cadinene
(E)-2-Propenoic Acid,3-(3-Hydroxy-2,6,6-Trimethyl-1-Cyclohexen-1-Yl),Methyl Ester
(E)-3-(2,4-Dimethylphenyl)Acrylic Acid
Elemicin
Emodin-1
Epishyobunone
Eugenol
Eugenol Methyl Ether
Flavocommelin
Furol
Gama-Asarone
Gamma-Asarone
Gazarin
Gramenone
Guaiol
HBA
Himbaccol
Isoacoramone
Isocalamendiol
Isocembrol
Isoelemicin
Isohomogenol
Isoledene
Isolongifolen-5-One
Isopimpinellin
Isoschaftoside
Isoshyobunone
Ledene
Longicyclene
Lupeol
Majudin
Methyleugenol
Methyl Isoeugenol
Murolan-3,9(11)-Diene-10-Peroxy
Naphthalene,1,2,3,4,5,6,8A- Octahydro- 1,8A- Dimethyl- 7-(1-Methylethenyl)-,［1R-(1． Alpha． ,7． Beta． ,8A． Alpha． )］
Naphthalene,1,2,3,4- Tetrahydro- 1,5,7- Trimethyl
Nicotiflorin
Nonanoic Acid
N- Trans-Ferulic Acid Tyramide
Octanoic Acid
Octenol
Patchoulene
P-Coumaric Acid
Peiminine
Peumine
Phenol,2-Methoxy
P-Mca
P-Methoxycinnamic Acid
Rhoifolin
Selinene
Spathulenol
()-Terpinen-4-Ol
Terragon
Thymol
(-)-Trans-Carveol
Tribulusamide A
Tricyclo［5． 4． 0． 0(2,8)］Undec- 9- Ene,2,6,6,9- Tetramethyl- ,(1R,2S,7R,8R)-(+ )-
()-Valencene
Vanillic Acid
Veraguensin
Wln: G1R
Wln: Q1R
(Z)-Caryophyllene
Zinc01081275
Zinc01609418
Zinc01849758
Δ-Cadinene
(1'R,3S,4A'S,5A'S,10A'R)-1'-Methyl-2-Oxo-1',4A',5',5A',7',8',10',10A'-Octahydrospiro[Indoline-3,6'-Pyrano[3,4-F]Indolizine]-4'-Carboxylic Acid
27-Nor-Olean-3-Hydroxy-28→13 Oate
(2S,12Br)-Methyl 2-((E)-1-Oxobut-2-En-2-Yl)-1,2,6,7,12,12B-Hexahydroindolo[2,3-A]Quinolizine-3-Carboxylate
3Α-Dihydrocadambine
3-Beta-Isodihydrocadambine
(3E,4R)-4-(1,3-Benzodioxol-5-Ylmethyl)-3-[(3,4,5-Trimethoxyphenyl)Methylidene]Oxolan-2-One
3-Oxo-22Α-Hydroxyurs-12-En-27,28-Dioc Acid
5,7-Dihydroxy-2-(4-Hydroxyphenyl)-3-[(2R,3R,4S,5R,6R)-3,4,5-Trihydroxy-6-(Hydroxymethyl)Oxan-2-Yl]Oxychromen-4-One
7-Dehydrostigmasterol
7-Isorhyncophylline
(8)-Gingerol
Afzelin
Akuammicine
Akuammigine
Angustidine
Angustoline
Arbutin
Berberine
Bergenin
Cadambine
Cadaverine
Campesterol
Candicine
Cinchonain 1A
Cinchonain Ia
Columbamine
Coryincine
Corynantheine
Corynanthine
Corynoxeine
Corynoxine B
Delta(Sup 18)-Hirsutine
Dibp
Dihydrocapsacine
Dihydrocorynanatheine
Dihydrocorynantheine
Dihydrocubebin
(E)-2-[(3R,6'S,7'S,8'As)-6'-Ethyl-2-Keto-Spiro[Indoline-3,1'-Indolizidine]-7'-Yl]-3-Methoxy-Acrylic Acid Methyl Ester
(E)-2-[(3S,6'S,7'S,8'As)-6'-Ethyl-2-Keto-Spiro[Indoline-3,1'-Indolizidine]-7'-Yl]-3-Methoxy-Acrylic Acid Methyl Ester
ELD
Ent-Epicatechin
(?)-Epicatechin
Geissoschizinc Acid
Geissoschizin Emethylether
Gelsamydine
Glycerol Palmitate
Guanidine
Harman
Harmane
Harmine
Hexanoic Acid
Hirsutasidea
Hirsutasideb
Hirsutasidec
Hirsuteine
Hirsutine
Hispaglabridin A
Hyperin
Isocorynantheic Acid
Isocorynoxeine
Isocorypalmine
Isodihydronepetalactone
Isopulegol
Isoquercitrin
Isorhyncophylline
Isorosmaricine
Jatrorrhizine
Magnoflorine
Meruspermine
Methyl-6-O-Galloyl-Β-D-Glucopyranoside
Methyl (E)-2-[(2S,3R,12Bs)-3-Vinyl-1,2,3,4,6,7,12,12B-Octahydroindolo[3,2-H]Quinolizin-2-Yl]-3-Methoxy-Prop-2-Enoate
Methyl (E)-2-[(2S,3Z,12Bs)-3-Ethylidene-2,4,6,7,12,12B-Hexahydro-1H-Indolo[3,2-H]Quinolizin-2-Yl]-3-Methoxyprop-2-Enoate
Methyl Ganoderate Ap
Methyl-P-Coumarate
Mitraphyllic Acid
Ncariasidea
Ncariasidea_Qt
Norbergenin
Obakunone
Palmatine
Phelldendrine
Phellodendrine
Pomolic Acid
Procyanidin C1-3,3',3''-Tri-O-Gallate
Pteropodine
Pteroside A
Quercetin-5-O-Β-D-Glucoside
Quercitrin
(R)-Canadine
Rhynchophine
Rhynchophylline
Rhynchophylline A
Rhynchophylline N-Oxide
Smr000232333
Smr000232338
Strictosamide
Strictosamide_Qt
Strigol
Syringic Acid
Tetrahydroalstonine
Tetrahydrojatrorrhizine
Tetrahydropalamtine
Tetrapalmatine
Thalifendine
Thaloiphenine
Trifolin
Trifolirhizin
Uncarinicacid A
Uncarinicacid B
Uncarinicacid C
Uncarinicacid D
Uncarinicacid E
Vallesiachotamine
Valtratum
Vincosamide
Vincoside Lactam
Vincoside Lactam_Qt
Vincristine
Yohimbine
