# Supplementary material for: Integrated network pharmacology and transcriptomics to explore the mechanism of compound Dihuang granule (CDG) protects dopaminergic neurons by regulating the Nrf2/HMOX1 pathway in the 6-OHDA/MPP+-induced model of Parkinson’s disease
Source: Chin Med. 2024 Dec 18;19:170. doi: 10.1186/s13020-024-01040-7 (PMC11654441; doi:10.1186/s13020-024-01040-7)
Supplement: Supplementary file 3 — Supplementary Material 3. [file 13020_2024_1040_MOESM3_ESM.txt]

NFE2L2
AR
GPX1
IL6
ESR2
NFATC1
TNFSF11
ALOX5
ADRA1B
NLRP3
OPRD1
ACHE
NCOA3
ALDH9A1
PRKAA1
AKT1
ESR1
KAT2B
AIF1
PTGES
SOD1
TNF
SCN5A
FDPS
RBM38
SIRT2
KAT2A
CHRM1
STAT3
RELA
OPRM1
PNLIP
SIRT1
EZH2
CCL4
TGFB1
RBM24
NR1I2
CA2
MTOR
MAPK14
GFAP
NCOA1
CDK2
DPP4
CHRM5
PTGS1
CHRM3
NOS2
GSK3B
KCNH2
PTGS2
CASP3
BECN1
SQSTM1
ATG5
OLR1
BAX
BCL2
CHRM2
CTNNB1
PIK3CA
IL17A
ADIPOQ
CASP1
PDP1
CCNA2
CDK1
KRAS
FEN1
CES1
ABCG2
CDH2
PLOD1
BRD2
PPARGC1A
ACTA2
MAP3K5
IKBKB
GABRA1
SOD3
CHRM4
CHRNA7
IL1B
APP
GLP1R
HIF1A
IDH1
SMAD3
MAPT
DRD1
PTPN11
EPAS1
KRT16
GPX4
VIM
TLR4
EDN1
ALDH1A1
TAFAZZIN
PARP1
PTPN6
PTPN9
PTPRC
PTPRF
RECQL
TERT
THRB
NQO1
GABPA
HMOX1
MYD88
NFKB1
NFKBIA
RGS4
KRT17
MSN
MCL1
PGR
ABCB1
PIM1
PLK1
POLB
POLH
PRSS1
BCL2L1
PTPN1
PTPN2
MMP9
NOX4
AKT2
CYP17A1
MAPK1
MAPK3
POLK
TDP1
USP1
VDR
WRN
CES2
KDM4A
PIGK
MBNL1
BAZ2B
KMT2A
CBFB
NPSR1
KDM4E
ATAD5
SMAD2
PAX5
GLIS3
MAPK8
BID
GMNN
CDH1
BIRC5
RAPGEF3
CCND1
MAPK9
L3MBTL1
POLI
CBX1
ADRA1D
ADRA1A
ADRB2
NCOA2
TIMP1
PLAU
TNNI3
NF1
ACAN
ACTB
MMP13
ADRA2A
ADRA2B
ADRA2C
ADRB1
ADAMTS4
ACE2
LTA4H
MMP3
NPPA
DPEP1
HRAS
MAOB
COL1A1
COL3A1
CTRB1
CD209
ADAMTS5
CYP1A2
AKR1B1
YAP1
MMP2
SOX4
RIPK3
CYP1A1
ELAVL1
AKR1B10
AKR1E2
JUN
AKR1A1
SLCO1B1
TEAD2
SLCO1B3
DRD2
DRD5
SLC6A4
RXRA
PIK3CB
OPRK1
PDE3A
PTPRU
SLC2A4
BCHE
PIK3CD
PIK3CG
PTEN
ROCK1
GABRG2
CYP1B1
APEX1
CASP8
CASP9
PTH1R
GSTA2
BACE1
MAOA
LMNA
EHMT2
TARDBP
PON1
HK2
IL10
MPO
INSR
IRF1
CXCL10
EIF6
CXCL8
MYC
NKX3-1
NOS3
ODC1
SERPINE1
MMP1
POLD1
XDH
HSF1
HSPA5
HSPB1
ICAM1
IFNG
IGF2
IGFBP3
IL1A
IL2
NCF1
RAF1
RASA1
RB1
CCL2
CXCL11
SELE
SPP1
STAT1
SULT1E1
THBD
TOP1
TOP2A
TP53
VCAM1
VEGFA
HAS2
PSMD3
PTGER3
ACACA
PCOLCE
PLAT
POR
PPARA
PPARD
PPARG
PRKCA
PRKCB
ACP3
DUOX2
HERC5
CTSD
AHR
BMP2
CAT
CAV1
RUNX2
RUNX1T1
DCAF5
MGAM
NPEPPS
NR1I3
ACAA2
AHSA1
RASSF1
CHEK2
CYP3A4
DIO1
E2F1
E2F2
EGF
EGFR
ELK1
ERBB2
ERBB3
F3
F7
FOS
GJA1
CXCL2
GSTM1
GSTM2
GSTP1
CLDN4
CRP
CCNB1
CD40LG
CDKN1A
CDKN2A
CHEK1
CHUK
GRIN1
BDNF
RYR2
SYN1
