# Supplementary material for: Integrated network pharmacology and transcriptomics to explore the mechanism of compound Dihuang granule (CDG) protects dopaminergic neurons by regulating the Nrf2/HMOX1 pathway in the 6-OHDA/MPP+-induced model of Parkinson’s disease
Source: Chin Med. 2024 Dec 18;19:170. doi: 10.1186/s13020-024-01040-7 (PMC11654441; doi:10.1186/s13020-024-01040-7)
Supplement: Supplementary file 4 — Supplementary Material 4. [file 13020_2024_1040_MOESM4_ESM.txt]

DRD2
M
DDC
MAOB
SLC22A2
SLC22A1
GRIN3A
CHRNA7
CHRNA4
CHRNA3
DRD1
DRD4
DRD3
DRD5
ADRA2C
ADRA2B
HTR2C
HTR1A
HTR2A
HTR2B
ADRA2A
HTR1D
HTR1B
COMT
SULT1A1
SULT1A2
SULT1A3
SULT1E1
SULT1B1
CYP2B6
CYP2C8
CYP3A4
CYP3A5
UGT1A1
ALB
SLC18A2
CHRM1
CYP2D6
ADRA1A
ADRA1B
ADRA1D
HTR7
ABCB1
PAH
ADRB1
ADRB2
ADRB3
SLC16A10
SLC6A2
UGT1A9
CYP1A1
CYP1A2
CYP2C9
CYP2C18
ADORA2A
ADORA1
ORM1
ABCG2
SLCO1B1
SLCO1B3
SLC22A6
POU2F2
SLC47A1
SLC47A2
SLC15A1
SLC7A5
SLC7A8
CYP2C19
SLCO2B1
SLC22A3
HRH1
CHRM2
CHRM3
CHRM4
CHRM5
HTR1E
HTR3A
HTR6
CYP3A7
BCL2
MAOA
SLCO3A1
CYP2A6
PARK7
PINK1
DNAJC6
GBA1
HTRA2
GIGYF2
EIF4G1
UCHL1
SNCA
ADH1C
PRKN
TBP
CHCHD2
PTPRA
PTPA
PSAP
SFTPA2
SFTPA1
MTCH1
LRRK2
ATXN2
ATXN8OS
ATXN3
VPS13C
VPS35
MAPT
SYNJ1
FBXO7
PLA2G6
BDNF
SOD2
TH
HMOX1
TNF
GSTM1
GFAP
SLC6A3
PPARGC1A
NQO1
NGF
IL6
CYP2E1
HSPA9
GSTP1
CP
GSTA4
NOS1
NANOS1
ALDH2
MAP2
HFE
INS
AIF1
DNM1L
MTA1
MAP3K5
SOD1
GPX1
GDNF
DDIT4
HSPA1A
SLC38A2
CAT
GLYAT
BAX
PRL
PBX1
IL1B
NFE2L2
CASP3
IFNG
EGR1
CREB1
GSR
ACHE
FOS
MAPK3
CASP9
FBF1
RELA
MAPK1
NOS2
NANOS2
PTGS2
JUN
TP53
VEGFA
CASP7
APP
TGFB1
NFKB1
FAS
FASN
AKT1
CASP1
PPARG
LEP
MAPK8
NLRP3
CXCL8
SLC7A11
ESR1
HSPA5
IL10
BNIP3
IGF1
GSTT1
MTOR
CALR
SQSTM1
COL1A1
CCL2
FOSB
SPP1
SGPP1
DUSP1
CD36
GAPDH
CCL5
CASP12
GRIN1
MBP
PRG2
IL1A
GSK3B
CYCS
GCLC
AGT
BCL2L1
CEBPB
NFKBIA
NR4A1
GJA1
PDIA3
JUNB
SCD
CRP
CDKN1A
MPO
GPX4
DDIT3
PKM
PPARA
TLR4
PCNA
NR3C1
SIRT1
AR
PRKCD
EGLN3
SLPI
SREBF1
GPT
ACTB
GPX3
CTNNB1
PRDX2
TIMP2
BBC3
HSPB1
PRNP
ENO1
BAD
SLC40A1
ACO1
TAC1
FABP3
ULK1
POMC
XBP1
ALPL
OCLN
MYC
ATF3
MAP2K1
LITAF
FGF2
CTSB
SERPINE1
MT2A
IRS1
PARP1
TNFRSF1A
MAPK9
S100A4
HIF1A
TGFBR1
MAP1LC3B
PTGS1
FN1
TNFAIP3
CCND1
GCLM
ADM
ACTA2
ABCA1
CTSD
NDRG1
BMP6
CALM1
CCNB2
RGS2
IL4
VCAN
NOS3
NANOS3
G6PD
PRKAA1
ANXA1
PON1
PYCARD
MET
SLTM
BECN1
MAPK14
NCF1
CASP8
NUPR1
CAV1
DNMT1
NFIL3
ABLIM2
PRDX6
PRDX3
POR
BCL2L11
NGFR
GUCY2C
STAR
CPT1A
PENK
AIFM1
NTRK2
IL2
ATM
PRKCA
PRKACA
CCNB1
ALDH1A1
SLC2A1
SLC1A3
KEAP1
VCAM1
SGK1
BUB1B
ODC1
CSF2
BID
PER3
GSTA1
CXCL10
NPY
ATP6V1B2
EREG
APOE
GPNMB
ATP5F1A
NR4A2
ACACA
IL18
PEBP1
PGF
AOX1
IKBKB
IDI1
ALAS1
CAPN1
CFB
ZNF823
ZFP36
PDE5A
BCHE
BIRC5
PTPRF
CRH
HERPUD1
TXNRD1
ASNS
PID1
ITGAM
PRDX1
CCL3
PSMC4
TJP1
TFRC
NAMPT
NDC80
BCL6
TSC2
CDH1
FZR1
MKI67
SORT1
TGFB2
HSPA8
EZR
LDLR
EIF2S1
SCARB1
MCL1
PMAIP1
ANKRD37
HSPA1B
GCH1
TACC3
ISG15
STAT3
ACSL4
STMN1
HMGCS1
ID2
LPL
TPM3
AMPD3
AKT2
ACLY
PER1
GFRA2
PTPRN
SRXN1
CYBB
GSTM2
HSPH1
MMP2
PPP1R15A
ICAM1
DBN1
KLF4
EEF1A1
HDAC1
MT1A
PTEN
RB1
CIDEA
NCL
CCL7
KIT
CEBPD
FTH1
DHCR24
RAF1
MSMO1
LRRN3
ABCD2
MGST1
GADD45A
ANGPTL4
DNAJB9
SMAD3
SLC25A16
GDA
APAF1
ATF6
ATF4
CLU
CSRP3
CXCL2
P2RX4
AGER
C3
BCAR3
FBXO32
SPOCK2
LHB
CDIPT
MX2
AFF3
RANGAP1
EGFR
RPS27
RUVBL2
SLC12A4
RTN4
NOL3
ARC
CYP11A1
THRA
HMGB2
FOSL1
NPC1
GRIA1
TPM1
HNRNPH1
GSTM3
TNFSF10
GADD45G
MAPK10
C6
GRIN2B
GOT1
EIF2AK3
B2M
DGAT2
FADD
RELB
GSTA2
ADIPOQ
AMH
MIF
HPCAL1
MMP9
MYH7
CTSL
FDFT1
MRC1
NDUFS4
NRXN2
G0S2
SOD3
IFIT3
KIF23
ATP1A1
BIN1
COPE
TUBA1A
MYD88
MYBBP1A
DEPP1
GLUL
H2AX
GAD1
F2
ANXA2
EPHX1
MT3
TSC22D3
MYLK
EGR2
TBC1D16
FNDC5
S100A8
CYP1B1
PIK3R1
MRPS10
TRIB3
PGK1
NASP
PSMC5
MCM6
GNAI1
SRSF5
BNIP3L
GABRA1
NEFH
FGF1
PER2
S100A6
JUND
RAD23A
TFAM
MANF
NCAPG
PDLIM5
PPP1R1B
PRDX5
A2M
FYN
GAP43
FLCN
CDK1
ABCC1
FKBP5
AHCY
ESR2
CSTB
ATF2
HSPB8
CAMKK2
NOTCH1
ACSS2
ITGB2
SRF
ADGRB2
SFXN5
AMIGO2
IL5
ABCG1
CSRNP1
NME1
PDE4B
DHCR7
CRIM1
FCGR2B
IGFBP5
TNFAIP6
SNRK
BIRC3
MCF2L
IL12A
CD68
ITPR1
SMC4
YWHAE
CANX
KLF9
SLC7A1
NOX1
COPB2
APLP2
PVALB
SIRT2
THRB
E2F1
HAVCR1
IL12B
NOLC1
SESN2
SLC16A6
SRGN
TUBB3
STX1A
LMNA
NFKBIB
ADORA2B
TIMP3
HBB
NFKBIZ
SLC2A4
ADAR
PRKCE
TPI1
MGMT
GSTA3
STAT1
BCL3
DLG4
LLGL1
SLC1A5
IFRD1
PAWR
SLC39A14
FLOT2
KCNK5
SLC1A1
CCT6A
CCNL2
MX1
UNG
SLC3A2
TRPC3
CDCA7
PRKCH
SLC25A37
ASPM
HYOU1
IRF7
TSC22D1
RRM2
BHLHA15
ADCY1
LOX
NOP2
PPBP
PFKL
ASS1
GRIN2A
ATP5F1B
DBP
GAS6
S100A11
BSG
FGFR4
ATP2A1
ATOH8
MXD1
ABCC2
SYN2
CYP19A1
GPSM1
RHOB
CALB2
CIRBP
ANGPTL2
CLDN4
KLF5
MCM7
MCM2
NR1D1
OPA1
PFKFB3
FAAP20
ARG1
GABBR2
RPL10A
DST
PYCR2
DUSP2
HSPD1
SH3KBP1
FIS1
LIG1
LRIG1
PSEN1
TGM2
TEAD4
SRC
CDC20
CBX4
CGREF1
CARS1
ERN1
NPAS2
MFN2
TLR2
GH1
SRD5A1
CD72
RGCC
ABCC4
APOA1
CXCL12
LDHA
RPS6KB1
AK1
ITIH2
MVD
MGLL
S100A9
ITGA3
DBH
LILRB4
CD14
COL12A1
IGFBP1
CPT1B
EEF2K
PSMB5
ATG5
FLT1
DNAJC3
SEC31A
CDC42EP1
CD63
DGAT1
GPAM
LIFR
RIPK1
NR1I2
CCNA2
OGN
ANXA5
HSD17B4
MTHFD2
KIF20B
RPS6KA1
TDO2
CXCR4
PRKAR1B
GGT1
PDCD4
ARHGAP26
PADI2
PRR7
MDM2
NR4A3
EHHADH
BRCA1
ENO3
VCP
SHISA4
VIM
CCN2
ZBTB40
HSF1
ALAD
CDK3
CDKN3
KLF6
KCNH2
TLR7
AGTR1
HNRNPA1
STAT6
RARA
MTTP
HNRNPD
HOMER1
HSP90B1
BIRC2
MAP2K2
EPHA2
CBS
GRM5
RPS6KA2
HRC
SEPTIN5
ATP6V0C
MAP2K7
RPS26
ZRANB2
AURKA
DDX5
SYN1
IER3
PHB1
HRAS
DNMT3A
TNIP1
FSHB
CTSK
AARS1
CD24
CHST1
HMGA1
CENPF
ATP2A2
SFPQ
RBM3
ARID5A
CSF3R
GLRX
JAG1
KCNJ3
PLXND1
ACE2
CRK
ITGA8
MAP3K14
PDE10A
DDX42
GRB10
EDNRB
BACE1
FEN1
PIGU
BZW2
PRRG4
CREM
ARRB2
EPB41L1
GPC1
SYNM
PLCB1
SLC29A1
CYP7B1
MAP2K6
AIFM3
LIF
AVPI1
TMEM176A
DNAJC13
MT-ND1
SNCAIP
DNAJB6
TNK2
ATXN8
RFC1
SLC19A1
DPY19L2P2
NOTCH2NLA
PACRG
ATP13A2
MT-ND5
TMEM230
POLG
PODXL
FGF20
GPR37
SYT11
RPS27A
UBE2L3
SNCB
SLC6A4
PARL
NAT2
NAA16
SLC38A1
GAK
MT-ND6
SIAH1
PITX3
SNCG
STUB1
NDUFV2
UBB
MT-ND3
SMPD1
S100B
EPRS1
CCNE1
MTIF3
STX1B
SPG11
RAB29
LMX1A
RNF19A
CCNE2
TARDBP
KLK6
LINGO1
TREM2
HP
RAB39B
UBQLN1
SPR
EPHA3
RIT2
UBE2L6
HSPA4
VPS41
GDF6
MT-ND4
UBE2G2
ATXN1
COQ2
UBE2J1
UBE2J2
CDK5
MAPK12
MAPK13
MAPK11
C9orf72
TUBG1
SRRM2
TUBB2A
CASP6
NQO2
PHACTR2
SELENOT
CCK
HCRT
NEFL
NRTN
PSMC1
NEDD8
MT-ATP6
TMEM175
CALB1
CNR1
LRRK1
PSMA1
FTL
SCARB2
ACE
POLGARF
HSP90AA1
RAB10
PSMD4
PSMA7
PSMA3
DGKQ
PSMA4
LMX1B
PSMA6
PSMB1
PSMB2
FMR1
GRN
PSMD3
PSMB6
PSMB3
PDYN
SERPINA3
STH
NNMT
SST
PSMD2
HTT
IREB2
PSMD1
TOMM20
PSMA2
PSMA5
PSMD6
RAB8A
LAMP2
CHAT
GSTO1
NUDT1
ZNF746
TUBGCP2
SLC11A2
GFRA1
VPS26A
ASCL1
RHOT1
TNR
TRPV1
OGG1
FUS
WDR45
UBE2E3
TSPO
TOMM40
POLR1G
CAST
MTHFR
VPS13D
PNMT
PEMT
GSTO2
CHM
SLC1A2
YWHAQ
SNAP25
NTS
NOTCH2NLC
CRYAB
HDAC6
CCKBR
SEPTIN4
CCKAR
VPS29
GRM4
MTR
XIAP
TTR
CUL1
TXN
CNTF
MT-CYB
SHH
BAP1
MAGI1
RNF2
OGDH
TYR
SP1
DAND5
CAPN2
GLUD2
LRP4
LRP10
VDAC1
OPRM1
CDK5R1
FGF8
TPH1
HRH3
MFN1
NTF3
TUBA1B
TFEB
BST1
HUWE1
SLC17A6
GRM1
HSP90AB1
NES
UBE2E2
PSEN2
IL15
SORL1
DCC
CDNF
AKR1A1
PICALM
RAB5A
ATG7
SYP
VDR
SLC41A1
CCDC62
HRH2
ATXN10
NTN1
TF
SLC20A2
TGM4
DNHD1
GPR151
ZNF528
CCDC183
HNMT
C19orf12
MSN
HLA-DRA
USP24
ATP13A1
MCCC1
GPRIN3
RIC3
PANK2
HIP1R
PTRHD1
ACMSD
SEMA5A
SKP1
SPG7
SMAD5-AS1
UBC
GET3
ARSA
MC1R
GLA
NAT8
UBE2G1
USP40
STK39
COASY
SCN2A
RET
CASP2
FA2H
SH3GL2
PMPCA
ATXN7
CHMP2B
LAMP3
MUTYH
DHX9
BLVRB
MT-ND2
RAD51
BCS1L
GNAO1
SGCE
CLCN6
RAB3GAP1
TBC1D24
DNAL4
CASD1
CFAP43
NDUFB8
CACNA1A
NUCKS1
DCAF17
MMRN1
FAM47E
TUG1
UBA1
UBA7
MPP2
DLG2
NUB1
GRK5
TMEM163
DNAH8
NDUFV1
NSF
PSMB4
AIMP2
TPPP
NUS1
UQCRC1
P4HB
TRPM7
ERCC2
SFTA3
ABL1
PSMF1
FBXO42
MT-RNR1
AKR1B1
ANG
CHCHD10
VPS13A
YWHAH
NOD2
HLA-DRB1
CHGA
H1-2
OTUB1
GRIN2C
CHP2
RAC1
WASHC1
PHOX2B
UNC5C
AQP4
SNX3
PSMC3
IGF2
HMOX2
LINGO2
RAB3A
CDC37
CRHR1
CFL1
WNT3
TUBB
IGF2R
WASHC5
TNFRSF10B
PLXNA4
TUBA4A
PSMC6
UBE2S
UCP2
LIN28A
HLA-DQB1
PSMC2
PSMB7
EPHX2
UBE2D2
MYH11
RPL10L
XRN1
CHI3L1
ADNP
ATN1
NEDD9
RPS2
RPS15
VPS13B
RING1
UCHL3
NRGN
CFH
WNT1
BMAL1
AOC1
PUF60
RPS16
SLC2A13
CD200R1
MT-RNR2
QDPR
TUBB1
UBD
PSMD5
REST
DNM3
NUDT6
SERPINA1
TPH2
CCR5
CCR2
MTRR
GSTZ1
OPRK1
RPS11
IGF1R
TRPM2
HLA-DRB5
ENO2
FBP1
FCER2
HGF
INSR
MAG
BAG5
TCL1B
ADARB2
COL19A1
SLC2A14
EDN1
FGB
CNTNAP2
HBG1
DRAXIN
KCNJ4
CEACAM6
NCAPG2
SLC30A10
NECTIN2
RPL6
RPL23A
RPS8
TALDO1
RPL14
OPTN
TWNK
GDF5
ADH7
PPP1R9B
GRK6
PTN
ARPC3
ADCY5
COX10
GRK2
GRK3
DLG1
FASLG
RRN3
GJC2
HCN3
FEZ1
LZTS1
SIPA1L2
BCKDK
RAI1
LHFPL2
TCEANC2
INPP5F
KANSL1
ITPKB
MYCBP2
PAM
BIN3
RREB1
CDH8
FRY
MPHOSPH6
AHSA1
CIT
AGAP1
BORCS7
KLHDC1
CNTN1
COL5A2
COL13A1
SLCO6A1
PM20D1
CNKSR3
CBLL2
CYP17A1
TMEM229B
MDGA2
BRINP1
SPPL2C
SPTSSB
ASXL1
EEF1A2
TBC1D9
SF3B1
SMUG1
GABPA
POLDIP2
GCG
HPGDS
GLP1R
REM1
CTNNA3
PRSS53
TMC3
MCIDAS
IGFALS
TMPRSS9
ITIH1
GSTK1
LAMC2
LRP2
LY6E
MPZ
UNC13C
TYW1B
PAFAH1B1
IP6K2
SYT17
PIK3CA
PIK3CB
PIK3CD
PIK3CG
DCUN1D1
TET2
CNNM2
WBP1L
PLPPR1
PREP
PITRM1
PIP4P2
SLC50A1
PDSS2
DNAJC1
THY1
TPO
CA8
ZNF165
ZP3
MUL1
CCDC82
RABEP2
KCNIP4
CAB39L
GPR65
SLC45A3
GBF1
NDUFAF2
ADAMTSL1
TPTE2
GRAP2
MAP4K4
ZNF646
TBC1D5
CTIF
PLEKHM1
CRMP1
DAPK2
P2RX7
REG1A
UTRN
DENR
PAEP
EHMT1
APLN
ZGLP1
KHDRBS1
LILRB1
CNR2
DECR1
DYRK1A
SIRT3
NUP62
GIP
GTF2H1
UBE2K
DNAJB1
DCTN4
RMDN3
PSPN
ROS1
RIDA
BPIFA2
CRYZ
HMGB1
IL17A
MEF2D
MSMB
PSPH
STXBP3
SIGMAR1
ACOT7
NMS
CST3
RMDN2
ZFPM1
AGFG1
ACTBL2
POTEKP
MT-CO2
RMDN1
SYBU
POTEM
ACTG1
ACTG2
PPP1R2C
SUCLA2
FHL5
CLOCK
OGA
PLK2
ADCYAP1
CUX1
CYP2D7
DMRT1
ELAVL4
ELK3
EPHB1
PTK2B
FKBP1A
SV2C
IAPP
LAG3
LCN2
MMP3
NEDD4
SLC2A9
REN
KCTD11
NIF3L1
CX3CL1
TCF3
TCF7L1
GDF15
LRPPRC
TRAP1
HSP90B2P
CDKN2A
CDKN2D
FAF1
PSIP1
ADH1B
PROKR2
CX3CR1
DCTN1
MARK2
EPHB2
FKBP4
SBNO2
FOXO1
NCS1
MACF1
PTPN22
SGSM3
GRIA2
GRIN2D
GRM2
FOXA2
APEX1
APRT
IL1RN
LAMP1
LGALS4
LSAMP
CYP4F3
MEFV
MFAP1
ASAH1
NFE2L1
NRF1
P2RX3
PDE4A
PRRX2
DCDC2
ISYNA1
CFP
PIN1
PNOC
TLR9
PON2
PPARD
ACP3
AVP
SBNO1
PRKAA2
PRKAB1
PRKAR2A
PRKD1
RAB1A
MOK
SGCA
SKIL
RTN4R
WASH6P
SMN1; SMN2
TFR2
TRPC1
VIPR2
YWHAZ
CALCA
HSD3B7
DNAJC5
ATG12
MSC
PPIG
CD38
BAG3
PPIF
OPN1MW3
ATP6AP2
RNF41
ABCA7
FST
ARL6IP5
TXNIP
CTSC
PRSS21
TMED10
RAB32
RIPK3
CHP1
CHORDC1
CHRNA5
TXNRD3
CARD16
ADCYAP1R1
CLK1
ADH4
COL11A2
COL17A1
COX8A
CRY1
SESN3
CSF3
PLB1
CD55
DAPK1
DNMT3B
DPEP1
DPP4
DPYSL2
TOR1A
EGF
AHR
ELAVL2
ERG
F2R
F9
FAAH
FCGR3A
NLRP1
P2RX2
TRIM32
HMGXB3
FOXO3
MPRIP
FOSL2
CD2AP
FXN
ALOX5
ANKK1
GAD2
GALC
FBXO8
GC
GGCX
OPN1MW
CBLIF
RNF11
SIGLEC7
GLB1
MCAT
PGP
GPX7
GRP
LGALSL
RMC1
HCLS1
NRG1
HK1
HK2
HLA-C
FOXA1
HOXD13
HRES1
APOB
RAB7B
HCAR2
IDE
IDUA
APOD
KLKB1
KLK3
IL2RA
IL2RB
IL7
IL13RA1
ISG20
ERCC6L2
KCNJ6
KDR
KRT7
LBP
LGALS1
LGALS3
MEF2C
MFGE8
CD200
MSRA
NDUFA1
NDUFA2
NDUFS3
NEFM
ATOX1
ATP1A3
NHS
NT5E
NUCB2
GPR143
OPRL1
P2RX1
P2RX5
P2RY1
P2RY2
TAS2R13
TRAT1
GAL
GCSAM
PCP4
MZB1
PDC
SCLY
IL23A
PLA2G1B
SHC3
PLD2
PLXNA2
GPR88
POLB
POU2F1
EGLN1
TMEM106B
TMED9
PPID
CISD1
DNAJC12
PSMB8
PTBP1
BAG1
SEMA6A
PTPRC
HIVEP3
RENBP
TRIM27
RNASE1
RNASE4
HCN2
NEUROG2
FBRS
HS1BP3
SGTA
SHMT1
SHMT2
SI
ST3GAL2
SLC8A1
SLC16A1
SLC18A3
SMARCA1
DDRGK1
SNRNP70
SNRPF
SOAT1
SRY
TAL1
TCOF1
TLN1
TNFRSF1B
TRAF2
TANK
TRH
OPN1MW2
USP1
ZNF184
RAB7A
NELFE
SLC52A2
TET1
NDFIP1
RNF146
AXIN2
H3C1; H3C2; H3C3; H3C4; H3C6; H3C7; H3C8; H3C10; H3C11; H3C12
SYVN1
ATAD1
KHSRP
PDE8B
B3GALT4
SPHK1
EIF2B3
MGAM
STBD1
MIDN
P2RX6
MAP3K13
XPR1
MFHAS1
DNER
GPR55
CD19
FTMT
OPN4
ROCK2
SLC25A27
HDAC4
ATG13
BMS1
USP15
