# Supplementary material for: Integrated network pharmacology and transcriptomics to explore the mechanism of compound Dihuang granule (CDG) protects dopaminergic neurons by regulating the Nrf2/HMOX1 pathway in the 6-OHDA/MPP+-induced model of Parkinson’s disease
Source: Chin Med. 2024 Dec 18;19:170. doi: 10.1186/s13020-024-01040-7 (PMC11654441; doi:10.1186/s13020-024-01040-7)
Supplement: Supplementary file 5 — Supplementary Material 5. [file 13020_2024_1040_MOESM5_ESM.csv]

	Eigenvector	Betweenness	Closeness
TP53	0.28016108	4253.824	0.066797644
JUN	0.24233961	2904.0605	0.0665362
AKT1	0.230794	2616.347	0.066718996
STAT3	0.21357265	1275.2023	0.06604507
NFKB1	0.1908704	812.7826	0.06568779
ESR1	0.185162	1198.5511	0.065993786
RELA	0.1813606	574.8638	0.06566242
MAPK1	0.17375392	499.29333	0.065789476
TNF	0.17286968	1605.8102	0.065891474
MAPK3	0.17211421	1438.2817	0.06594259
IL6	0.1719637	936.09534	0.065460145
MYC	0.16503988	161.4825	0.0655106
BCL2	0.1565497	1022.95056	0.065764025
SMAD3	0.14952229	182.5973	0.06540977
MAPK8	0.14520529	1174.9012	0.065891474
CTNNB1	0.14148714	765.8186	0.065460145
IL1B	0.13969633	498.479	0.06515907
AKT2	0.12735428	418.5277	0.06530926
CCND1	0.122126035	145.58748	0.0651341
CASP3	0.11861925	1735.9116	0.065891474
MAPK9	0.11778722	89.39742	0.0648855
EGFR	0.116583996	292.52075	0.0651341
MAPK14	0.11425576	255.66032	0.06505932
CXCL8	0.107799664	111.50927	0.06449165
STAT1	0.107297175	102.89746	0.0648855
TLR4	0.09994363	463.8074	0.064345196
BCL2L1	0.09919176	461.4449	0.06518405
HRAS	0.09764148	292.2603	0.06500956
IFNG	0.095328584	334.10052	0.063981935
PIK3CA	0.09510646	432.96307	0.06500956
CCL2	0.094887175	378.1343	0.06422365
GSK3B	0.094313644	414.8464	0.06491027
CDKN1A	0.093512625	148.19981	0.06451613
PTEN	0.08692254	118.43174	0.064687975
SIRT1	0.08195037	528.74286	0.06498471
CASP8	0.071151406	364.8182	0.06476191
BECN1	0.06745565	138.28366	0.064540625
PPARG	0.06727846	724.5341	0.064737245
ICAM1	0.06437549	182.62106	0.06376594
PIK3CB	0.06344176	160.00351	0.064150944
PIK3CD	0.06344176	160.00351	0.064150944
CAV1	0.06335051	689.69977	0.0644672
MTOR	0.062444393	534.7267	0.06436956
PTGS2	0.06143605	692.1597	0.06429652
TGFB1	0.058185183	251.36276	0.06410257
IL2	0.056717772	191.93976	0.0633383
NFE2L2	0.04547106	495.06973	0.06441834
SQSTM1	0.041976683	424.4006	0.06449165
MMP9	0.041569747	1393.766	0.06364658
CDH1	0.0405168	189.24265	0.064078405
NCF1	0.039936535	203.75177	0.06386176
BID	0.03963714	98.29673	0.063432835
BAX	0.038267177	640.41187	0.06352765
ACTB	0.036687944	198.59254	0.063981935
PARP1	0.0357015	383.20822	0.06364658
EGF	0.03487777	98.58398	0.06376594
