# Supplementary material for: Integrated network pharmacology and transcriptomics to explore the mechanism of compound Dihuang granule (CDG) protects dopaminergic neurons by regulating the Nrf2/HMOX1 pathway in the 6-OHDA/MPP+-induced model of Parkinson’s disease
Source: Chin Med. 2024 Dec 18;19:170. doi: 10.1186/s13020-024-01040-7 (PMC11654441; doi:10.1186/s13020-024-01040-7)
Supplement: Supplementary file 7 — Supplementary Material 7. [file 13020_2024_1040_MOESM7_ESM.txt]

PTGS2
CHAC1
SLC40A1
TF
TFRC
FTH1
GPX4
HSPB1
NFE2L2
GPX4
FTH1
